# Supplementary material for: Core–Shell PEDOT-PVDF Nanofiber-Based Ammonia Gas Sensor with Robust Humidity Resistance
Source: Biosensors (Basel). 2024 Aug 24;14(9):411. doi: 10.3390/bios14090411 (PMC11430444; doi:10.3390/bios14090411)
Supplement: Supplementary file 1 [file biosensors-14-00411-s001.zip]

Archive with 1 entries (1 files):
- biosensors-3124645-supplementary.pdf
